# Supplementary material for: Clinical Features of Pulmonary Nocardiosis and Diagnostic Value of Metagenomic Next-Generation Sequencing: A Retrospective Study
Source: Pathogens. 2025 Jul 2;14(7):656. doi: 10.3390/pathogens14070656 (PMC12301029; doi:10.3390/pathogens14070656)
Supplement: Supplementary file 1 [file pathogens-14-00656-s001.zip]

Archive with 2 entries (2 files):
- Supplementary Figure S1.pdf
- Supplementary Tables S1 and S2.xls
