# Supplementary material for: Clinical Features of Pulmonary Nocardiosis and Diagnostic Value of Metagenomic Next-Generation Sequencing: A Retrospective Study
Source: Pathogens. 2025 Jul 2;14(7):656. doi: 10.3390/pathogens14070656 (PMC12301029; doi:10.3390/pathogens14070656)
Supplement: Supplementary file 1 [file pathogens-14-00656-s001.zip › Supplementary Tables S1 and S2.xls]

## Sheet: Sheet2
Table S1. Information of 19 patients with pulmonary nocardiosis.
Patients	Gender	Age	Underlying diseases	Temperature	White blood cell (WBC). 109/L (3.5-9.5) *	Lymphocyte count (LY). 109/L (1.1-3.2) *	Serum albumin (ALB). g/L (40-55) *	Infection site	Diagnostic method	Nocardia type	Co-infection	Treatment	Outcome
P1	M	57	Bronchiectasis	39.5	21.82	0.7	25.9	Both lungs	mNGS	Nocardia transvalensis+N. ignorata+N. mexicana	NA	TMP-SMZ	Improve
P2	M	77	Chronic obstructive pulmonary disease	36.5	9.74	1.55	24.9	Left lung	mNGS	Nocardia abscessus	NA	TMP-SMZ	Improve
P3 #	M	31	Acute leukemia	37.4	2.19	0.3	30.9	Both lungs	mNGS	Nocardia farcinica	NA	TMP-SMZ. Imipenem	Improve
P4	M	61	Acute leukemia	38	0.84	0.83	33.8	Both lungs	mNGS	Nocardia farcinica	Rhizomucor pusillus	TMP-SMZ.Voriconazole	Improve
P5 #	F	77	Membranous nephropathy	39	4.67	0.51	33.5	Both lungs	mNGS	Nocardia elegans+Nocardia africana	NA	TMP-SMZ. Linezolid	Improve
P6	F	57	None	37.2	4.64	1.8	41.5	Right lung	mNGS	Nocardia farcinica	NA	TMP-SMZ	Improve
P7	M	70	Chronic obstructive pulmonary disease	36.6	11.5	3.8	43.8	Both lungs	mNGS	Nocardia cyriacigeorgica	NA	TMP-SMZ	Improve
P8	F	54	Bronchiectasis	37	4.04	1.23	44.2	Both lungs	mNGS	Nocardia abscessus+Nocardia anaemiae	NA	TMP-SMZ	Improve
P9	M	52	Acute leukemia	39	30.62	7.66	23	Both lungs	mNGS	Nocardia farcinica	NA	TMP-SMZ. Imipenem	Improve
P10	F	66	Dermatomyositis	39	3.93	0.14	29.9	Both lungs	Culture and mNGS	Nocardia cyriacigeorgica	Cryptococcus neoformans	TMP-SMZ. Imipenem. Voriconazole	Improve
P11	M	83	Antineutrophil cytoplasmic antibody-associated vasculitis	37.3	10.4	0.17	37.6	Both lungs	Culture and mNGS	Nocardia farcinica	Aspergillus	TMP-SMZ. Meropenem.Voriconazole	Death
P12	M	63	Antineutrophil cytoplasmic antibody-associated vasculitis	38.7	8.86	0.29	19.4	Left lung	mNGS	Nocardia brasiliensis	NA	TMP-SMZ. Meropenem	Death
P13	M	48	Diabetes mellitus type 2	39	14.53	0.12	28.3	Both lungs+pleural cavity+blood	Culture and mNGS	Nocardia cyriacigeorgica+Nocardia farcinica+Nocardia carnea	Lichtheimia ramosa	TMP-SMZ. Imipenem. Linezolid.Amphotericin B	Death
P14	F	63	Hemolytic anemia	37.4	1.37	0.5	37.4	Right lung+skin+brain+ eyes	Culture and mNGS	Nocardia farcinica	NA	TMP-SMZ. Amikacin	Improve
P15 #	F	60	Systemic lupus erythematosus	39.8	13.07	0.98	29.5	Both lungs+blood	Culture and mNGS	Nocardia farcinica	NA	TMP-SMZ. Imipenem	Improve
P16	F	29	None	38.4	7.36	0.96	26.4	Right lung	mNGS	Nocardia brasiliensis	NA	TMP-SMZ	Improve
P17	M	40	Acute leukemia	36.8	4.52	0.48	23.2	Left lung	mNGS	Nocardia farcinica	NA	TMP-SMZ	Improve
P18	F	43	Multiple myeloma	36.9	3.33	0.38	56.2	Right lung	Culture and mNGS	Nocardia farcinica	NA	TMP-SMZ. Meropenem. Linezolid	Improve
P19	M	78	Diabetes mellitus type 2	38	14.95	0.75	27.7	Both lungs	Culture and mNGS	Nocardia farcinica	NA	Imipenem	Improve
Note: *: the normal range；#: Three previously reported cases with pulmonary nocardiosis in our hospital (PMID: 37001227 DOI: 10.1016/j.diagmicrobio.2023.115928, Ref. [10]).
Table S2. Performance results of mNGS and culture in the diagnosis of pulmonary nocardiosis.
		Pulmonary nocardiosis. n=19	None-pulmonary nocardiosis. n=3204	Sensitivity.%	Specificity.%	Positive predictive value (PPV). %	Negative predictive value (NPV). %	Accuracy. %
mNGS	Nocardia +	19	0	1	1	1	1	1
	Nocardia-	0	3204
Culture	Nocardia +	7	0	0.368421	1	1	0.996269	0.996277
	Nocardia-	12	3204
